# Supplementary material for: The Absence of Typical Stroke Symptoms and Risk Factors Represents the Greatest Risk of an Incorrect Diagnosis in Stroke Patients
Source: J Pers Med. 2024 Sep 11;14(9):964. doi: 10.3390/jpm14090964 (PMC11433094; doi:10.3390/jpm14090964)
Supplement: Supplementary file 1 [file jpm-14-00964-s001.zip]

Archive with 1 entries (1 files):
- jpm-3124214-supplementary.pdf
